# Supplementary material for: Large eQTL meta-analysis reveals differing patterns between cerebral cortical and cerebellar brain regions
Source: Sci Data. 2020 Oct 12;7:340. doi: 10.1038/s41597-020-00642-8 (PMC7550587; doi:10.1038/s41597-020-00642-8)
Supplement: Supplementary file 4 — Supplementary Table 3 [file 41597_2020_642_MOESM4_ESM.xlsx]

## Sheet: Supplementary Table 3
Supplementary Table 3: Full colocalizations of meta-analysis eQTL and the PGC2 schizophrenia GWAS (PP(H4) > 0.25)
Ensembl ID	Gene	eQTL Peak Location			NSNPs	Min(p-value)		Best Colocalized SNP	Posterior Probability of Colocalization
		Chr	Start	End		GWAS	eQTL
ENSG00000142599	RERE	1	7412645	9877280	4905	2.72e-09	2.28e-21	rs301792	0.730053
ENSG00000204624	PTCHD2	1	10539543	12596355	3874	8.52e-05	3.94e-34	rs58130172	0.558925
ENSG00000060656	PTPRU	1	28563084	30653243	4099	1.28e-09	4.42e-10	rs1498232	0.890138
ENSG00000116990	MYCL	1	39361165	41367667	4166	1.56e-05	6.65e-06	rs12129755	0.523104
ENSG00000171793	CTPS1	1	40445199	42478177	4631	6.73e-06	1.43e-30	rs4453027	0.604108
ENSG00000230461	PROX1-AS1	1	212991410	215160952	4921	9.69e-07	1.06e-17	rs340838	0.663138
ENSG00000170802	FOXN2	2	47542228	49606348	5437	1.66e-06	8.85e-45	rs79073127	0.781907
ENSG00000144035	NAT8	2	72868615	74868331	2644	1.53e-07	3.65e-26	rs13383871	0.594943
ENSG00000170396	ZNF804A	2	184463889	186803650	4991	7.13e-12	1.78e-08	rs11681373	0.658307
ENSG00000115524	SF3B1	2	197254680	199299078	3074	1.48e-11	3.7e-13	rs6434928	0.638714
ENSG00000226124	FTCDNL1	2	199625393	201714728	3382	3.47e-14	2.16e-35	rs281768	0.682784
ENSG00000115649	CNPPD1	2	219037597	221042800	3469	9.51e-07	3.52e-14	rs10170244	0.61643
ENSG00000281100	AC105749.1	3	35865794	37865636	4377	3.39e-12	3.01e-18	rs9821223	0.520192
ENSG00000163632	C3orf49	3	62805378	64834213	4906	2.58e-08	1.1e-13	rs832187	0.820336
ENSG00000163634	THOC7	3	62819766	64848612	4886	2.58e-08	2.21e-39	rs832190	0.942586
ENSG00000114209	PDCD10	3	166401140	168452575	3810	2.85e-05	2.38e-07	rs12494861	0.527795
ENSG00000163536	SERPINI1	3	166453387	168542999	3744	2.85e-05	4.18e-08	rs7612014	0.530798
ENSG00000109680	TBC1D19	4	25578209	27755954	4432	7.44e-07	7.85e-07	rs6825268	0.900256
ENSG00000109572	CLCN3	4	169533866	171644821	4956	1.02e-08	1.91e-09	rs10520163	0.768287
ENSG00000146112	PPP1R18	6	29644275	31655438	1055	1.16e-19	5.52e-07	rs2523607	0.827125
ENSG00000137312	FLOT1	6	29695502	31710020	929	1.16e-19	1.79e-10	rs3094222	0.561172
ENSG00000204580	DDR1	6	29849219	31867253	1043	1.16e-19	2.73e-05	rs2596500	0.574252
ENSG00000137411	VARS2	6	29876176	31893944	1056	1.16e-19	1.07e-45	rs67682613	0.509582
ENSG00000204525	HLA-C	6	30236754	32239651	1232	1.16e-19	7.79e-80	rs2442727	0.522623
ENSG00000206337	HCP5	6	30368612	32445091	1232	1.16e-19	1.08e-09	rs3117577	0.561907
ENSG00000204438	GPANK1	6	30629152	32634024	1547	1.16e-19	5.65e-09	rs3117574	0.600241
ENSG00000185760	KCNQ5	6	72331861	74907802	6228	7.98e-08	2.43e-06	rs1416544	0.405583
ENSG00000065609	SNAP91	6	83262843	85419243	3993	1.15e-09	7e-08	rs3798869	0.625631
ENSG00000203801	LINC00222	6	108073451	110091064	3600	3.37e-08	1.63e-07	rs9398171	0.852244
ENSG00000219565	ZNF259P1	6	108103765	110108063	3549	3.37e-08	7.17e-05	rs9398171	0.425705
ENSG00000271551	AL355297.3	6	156097769	158097893	3870	4.8e-05	2.03e-12	rs73013281	0.505245
ENSG00000158604	TMED4	7	43618106	45621479	4429	5.32e-06	7.94e-08	rs217394	0.601368
ENSG00000173295	FAM86B3P	8	8089567	9101842	3811	2.03e-08	3.07e-132	rs2945253	0.513136
ENSG00000253893	FAM85B	8	8089567	9084121	3725	2.03e-08	5.63e-31	rs2980439	0.947556
ENSG00000167136	ENDOG	9	130581300	132584048	3294	1.92e-06	6.9e-62	rs6478854	0.720889
ENSG00000119383	PPP2R4	9	130873428	132911199	3652	1.92e-06	1.18e-21	rs2480452	0.50106
ENSG00000198954	KIF1BP	10	69749443	71776195	5668	6.56e-06	2.43e-15	rs2429030	0.700561
ENSG00000182771	GRID1	10	86359428	89113662	6788	5.55e-06	2.41e-06	rs10887584	0.447811
ENSG00000110492	MDK	11	45402460	47404314	2995	8.25e-11	5.67e-07	rs61882743	0.548448
ENSG00000175224	ATG13	11	45639038	47696214	2763	8.25e-11	7.27e-07	rs11038906	0.503622
ENSG00000156599	ZDHHC5	11	56435954	58468173	4601	6.65e-08	1.04e-05	rs708228	0.537433
ENSG00000167986	DDB1	11	60067165	62109473	3853	6.34e-06	4.7e-05	rs117509195	0.300715
ENSG00000168014	C2CD3	11	72725440	74881992	3748	1.88e-05	3.8e-10	rs1685333	0.624321
ENSG00000255045	AP000866.5	11	123614560	125616016	5253	3.68e-12	1.5e-09	rs55661361	0.975358
ENSG00000280120	AC073857.1	12	122636877	124637888	3387	2.19e-14	1.69e-05	rs2102949	0.663562
ENSG00000165487	MICU2	13	21066950	23178339	5491	1.71e-06	4.06e-06	rs3759472	0.673555
ENSG00000182732	RGS6	14	71400009	74030518	5666	1.69e-09	6.58e-08	rs17768243	0.534391
ENSG00000182774	RPS17	15	82205619	84208798	2602	5.86e-08	7.42e-10	rs10906984	0.594603
ENSG00000140564	FURIN	15	90414642	92426654	4767	2.3e-12	1.29e-20	rs4702	0.99949
ENSG00000261616	AC036108.3	15	98679544	100684995	5818	7.94e-05	2.97e-24	rs112065296	0.445177
ENSG00000207425	AC138932.2	16	14009418	16008082	2443	1.92e-05	8.37e-12	rs2941265	0.546337
ENSG00000179889	PDXDC1	16	14070129	16232976	2936	1.92e-05	6.62e-22	rs2941265	0.544871
ENSG00000157045	NTAN1	16	14132484	16149901	2549	1.92e-05	5.01e-11	rs4985147	0.646252
ENSG00000149932	TMEM219	16	28952638	30984212	1541	1.3e-10	1.32e-08	rs3814883	0.617982
ENSG00000169592	INO80E	16	29007489	31016970	1522	1.3e-10	3.3e-121	rs3814880	0.536715
ENSG00000125107	CNOT1	16	57553885	59662867	5364	1.15e-08	1.16e-06	rs12325245	0.862376
ENSG00000102974	CTCF	16	66596643	68673045	2379	3.27e-08	1.42e-08	rs7206792	0.530164
ENSG00000006744	ELAC2	17	11896953	13921426	5651	2.84e-06	3.9e-106	rs1044564	0.856078
ENSG00000264943	SH3GL1P2	17	27955348	29952261	2494	1.12e-05	4.08e-22	rs11080128	0.681449
ENSG00000266718	AC079336.5	17	29822862	31826041	4236	5.72e-06	1.56e-46	rs62065472	0.502917
ENSG00000176490	DIRAS1	19	1714694	3713742	3837	1.22e-06	2.1e-11	rs8737	0.599835
ENSG00000197933	ZNF823	19	10832190	12840037	3844	1.57e-06	5.38e-10	rs3095917	0.96127
ENSG00000167491	GATAD2A	19	18496989	20619329	3881	6.92e-09	5.37e-42	rs2905432	0.622132
ENSG00000258674	AC011448.1	19	18627067	20646673	3647	6.92e-09	3.3e-06	rs2905432	0.502391
ENSG00000101109	STK4	20	42595355	44707364	4663	5.92e-06	2.71e-10	rs34864931	0.661967
ENSG00000101213	PTK6	20	61160251	62960229	4527	4.03e-08	1.09e-26	rs427230	0.897352
