# Supplementary material for: Large eQTL meta-analysis reveals differing patterns between cerebral cortical and cerebellar brain regions
Source: Sci Data. 2020 Oct 12;7:340. doi: 10.1038/s41597-020-00642-8 (PMC7550587; doi:10.1038/s41597-020-00642-8)
Supplement: Supplementary file 5 — Supplementary Table 4 [file 41597_2020_642_MOESM5_ESM.xlsx]

## Sheet: Supplementary Table 4
Supplementary Table 4: Pathway analysis of cerebellum eQTL showing different association pattern in cortex meta-analysis
GO ID	Term	Annotated Genes	Significant	Expected	p-value	FDR
GO:0048667	cell morphogenesis involved in neuron di...	177	85	47.92	1.2e-09	4.446e-06
GO:0048812	neuron projection morphogenesis	192	89	51.98	4.4e-09	8.151e-06
GO:0120039	plasma membrane bounded cell projection ...	199	91	53.88	6.8e-09	8.398e-06
GO:0048858	cell projection morphogenesis	200	91	54.15	9.2e-09	8.5215e-06
GO:0032990	cell part morphogenesis	205	92	55.5	1.8e-08	1.3338e-05
GO:0023052	signaling	1725	550	467.03	2.6e-08	1.482e-05
GO:0050794	regulation of cellular process	3053	911	826.57	3.1e-08	1.482e-05
GO:0007267	cell-cell signaling	442	170	119.67	3.2e-08	1.482e-05
GO:0007165	signal transduction	1595	512	431.83	4.1e-08	1.68783e-05
GO:0007154	cell communication	1743	552	471.9	7.8e-08	2.8899e-05
GO:0030182	neuron differentiation	403	155	109.11	1.4e-07	4.71545e-05
GO:0000904	cell morphogenesis involved in different...	226	96	61.19	2.3e-07	6.669e-05
GO:0048699	generation of neurons	447	168	121.02	2.4e-07	6.669e-05
GO:0032989	cellular component morphogenesis	335	132	90.7	2.6e-07	6.669e-05
GO:0007409	axonogenesis	138	65	37.36	2.7e-07	6.669e-05
GO:0030154	cell differentiation	1090	361	295.11	3.7e-07	8.49971e-05
GO:0061564	axon development	153	70	41.42	3.9e-07	8.49971e-05
GO:0022008	neurogenesis	476	176	128.87	4.5e-07	8.5215e-05
GO:0031175	neuron projection development	304	121	82.3	4.6e-07	8.5215e-05
GO:0048666	neuron development	344	134	93.13	4.6e-07	8.5215e-05
GO:0048869	cellular developmental process	1145	374	310	1.1e-06	0.000194071
GO:0048468	cell development	627	220	169.75	1.5e-06	0.000252614
GO:0050789	regulation of biological process	3261	954	882.88	1.7e-06	0.000273848
GO:0007411	axon guidance	84	43	22.74	1.9e-06	0.000293313
GO:0007399	nervous system development	713	245	193.04	2.3e-06	0.00034086
GO:0007275	multicellular organism development	1447	458	391.76	2.7e-06	0.00038475
GO:0097485	neuron projection guidance	85	43	23.01	2.9e-06	0.000397944
GO:0048731	system development	1308	417	354.13	4.3e-06	0.000568982
GO:0065007	biological regulation	3499	1011	947.32	8.3e-06	0.00102505
GO:0009653	anatomical structure morphogenesis	717	243	194.12	8.3e-06	0.00102505
GO:0000902	cell morphogenesis	304	116	82.3	9.2e-06	0.00109955
GO:0032502	developmental process	1707	527	462.15	9.9e-06	0.00114623
GO:0048856	anatomical structure development	1591	493	430.75	1.5e-05	0.00168409
GO:0051716	cellular response to stimulus	2031	615	549.87	1.7e-05	0.0018525
GO:0061061	muscle structure development	179	74	48.46	1.9e-05	0.00201129
GO:0099537	trans-synaptic signaling	219	87	59.29	2.2e-05	0.00226417
GO:0099536	synaptic signaling	220	87	59.56	2.7e-05	0.002565
GO:0007268	chemical synaptic transmission	217	86	58.75	2.7e-05	0.002565
GO:0098916	anterograde trans-synaptic signaling	217	86	58.75	2.7e-05	0.002565
GO:0051960	regulation of nervous system development	289	109	78.24	3.1e-05	0.00287137
GO:0051146	striated muscle cell differentiation	78	38	21.12	3.3e-05	0.00298207
GO:0042692	muscle cell differentiation	107	48	28.97	4.9e-05	0.0043225
GO:0032501	multicellular organismal process	1919	577	519.55	0.00011	0.00947791
GO:0045595	regulation of cell differentiation	489	168	132.39	0.00012	0.0101045
GO:0010927	cellular component assembly involved in ...	35	20	9.48	0.00016	0.0131733
GO:0048813	dendrite morphogenesis	40	22	10.83	0.00017	0.0136924
GO:1990778	protein localization to cell periphery	92	41	24.91	0.00021	0.0165543
GO:0007166	cell surface receptor signaling pathway	813	262	220.11	0.00022	0.0169812
GO:1905114	cell surface receptor signaling pathway ...	164	65	44.4	0.00026	0.0196592
GO:0050808	synapse organization	137	56	37.09	0.00027	0.020007
GO:0031344	regulation of cell projection organizati...	236	88	63.89	0.00029	0.0205833
GO:0050803	regulation of synapse structure or activ...	79	36	21.39	0.00029	0.0205833
GO:0010646	regulation of cell communication	1014	319	274.53	0.0003	0.0205833
GO:0051128	regulation of cellular component organiz...	813	261	220.11	0.0003	0.0205833
GO:0006468	protein phosphorylation	551	184	149.18	0.00031	0.0208827
GO:0023051	regulation of signaling	1022	321	276.7	0.00032	0.0211714
GO:0007507	heart development	175	68	47.38	0.00037	0.02405
GO:0072659	protein localization to plasma membrane	80	36	21.66	0.00039	0.0249129
GO:0050807	regulation of synapse organization	78	35	21.12	0.0005	0.0309762
GO:0007416	synapse assembly	64	30	17.33	0.00051	0.0309762
GO:0120035	regulation of plasma membrane bounded ce...	230	85	62.27	0.00051	0.0309762
GO:0006935	chemotaxis	174	67	47.11	0.00055	0.0328669
GO:0021953	central nervous system neuron differenti...	48	24	13	0.00057	0.0335214
GO:0050896	response to stimulus	2465	719	667.37	0.00065	0.036497
GO:0009887	animal organ morphogenesis	270	97	73.1	0.00066	0.036497
GO:0120036	plasma membrane bounded cell projection ...	501	167	135.64	0.00066	0.036497
GO:0042330	taxis	175	67	47.38	0.00066	0.036497
GO:0048522	positive regulation of cellular process	1499	452	405.84	0.00085	0.0463125
